# Supplementary material for: Proxy responses to ICECAP-A: Exploring variation across multiple proxy assessments of capability well-being for the same individuals
Source: PLoS One. 2020 Jul 28;15(7):e0236584. doi: 10.1371/journal.pone.0236584 (PMC7386591; doi:10.1371/journal.pone.0236584)
Supplement: S1 Proxy data — (XLSX) [file pone.0236584.s002.xlsx]

## Sheet: Cover
		Proxy responses to ICECAP-A: Exploring variation across multiple proxy assessments of capability well-being for the same individuals
				Philip Kinghorn & Nafsika Afentou Health Economics Unit, Institute of Applied Health Research, University of Birmingham
					This data is from a wider programme of research that was funded by the Medical Research Council [MR/N014790/1]

## Sheet: Key
Age	18-24	1
	25-34	2
	35-44	3
	45-54	4
	55-64	5
	65+	6
Sex	Male	M
	Female	F

## Sheet: Sheet1
Participant ID	Age		ICECAP for person A					Tariff	ICECAP for person B					Tariff	ICECAP Person C					Tariff	ICECAP Person D					Tariff
	Coding	Sex	Settled & Secure	Love & friendship	Being independent	Achievement	Enjoyment	A	Settled & Secure	Love & friendship	Being independent	Achievement	Enjoyment	B	Settled & Secure	Love & friendship	Being independent	Achievement	Enjoyment	C	Settled & Secure	Love & friendship	Being independent	Achievement	Enjoyment	D
A001	4	F	2	2	2	1	2	0.3716	4	4	4	3	4	0.9777							2	2	2	1	2	0.3716
A003	6	F	1	2	2	1	2	0.2695	4	4	3	4	4	0.9679							2	2	2	2	2	0.4415
A004	6	F	1	2	2	1	1	0.1976	3	4	3	3	4	0.915							2	3	2	1	2	0.4642
A005	6	F	1	2	3	2	2	0.4118	3	4	4	4	4	0.9694							1	3	2	1	2	0.3621
A006	1	F	1	2	3	2	2	0.4118	3	4	3	3	3	0.8879							2	2	1	2	2	0.3642
A008	6	F	1	2	2	1	2	0.2695	3	3	3	3	3	0.8493							2	2	2	1	2	0.3716
A009	2	M	2	2	2	2	2	0.4415	3	4	4	4	4	0.9694							2	2	2	2	2	0.4415
A010	4	M	2	2	3	2	2	0.5139	3	4	4	4	4	0.9694							2	2	2	1	2	0.3716
A012	6	F	1	3	1	1	1	0.2129	2	3	3	4	3	0.7814							2	3	2	1	2	0.4642
B001	6	F	1	3	2	2	2	0.432	3	3	4	3	4	0.9085	3	4	2	3	3	0.8155	2	2	2	2	2	0.4415
B002	6	F	1	3	2	2	2	0.432	4	4	3	3	4	0.9456	4	4	3	3	4	0.9456	2	3	2	2	2	0.5341
B003	4	F	1	3	3	1	1	0.3626	3	4	4	3	4	0.9471	4	4	3	3	4	0.9456	1	3	3	2	2	0.5044
B004	4	F	1	2	3	2	2	0.4118	3	4	3	3	4	0.915	3	4	3	3	4	0.915	2	3	2	2	2	0.5341
B005	5	F	1	3	2	2	1	0.3601	4	4	4	4	4	1	3	4	2	3	4	0.8426	1	2	2	1	2	0.2695
B006	6	F	1	2	4	1	2	0.374	4	4	4	3	4	0.9777	3	4	2	3	3	0.8155	2	2	2	1	2	0.3716
B007	6	F	1	2	2	2	2	0.3394	4	3	4	3	4	0.9391	3	4	2	3	4	0.8426	2	3	2	1	2	0.4642
B008	6	F	1	3	2	1	1	0.2902	3	4	4	4	4	0.9694	3	4	3	3	3	0.8879	2	2	2	2	3	0.5262
B009	6	M	1	3	2	1	1	0.2902	4	4	4	4	4	1	3	3	3	2	3	0.7814	2	2	2	1	2	0.3716
B010	6	M	1	2	2	2	1	0.2675	4	4	4	3	4	0.9777	3	4	3	3	3	0.8879	2	2	2	1	2	0.3716
C001	5	F	1	2	2	1	1	0.1976	3	4	4	3	4	0.9471	3	3	2	2	3	0.709	2	3	3	3	2	0.6744
C002	6	F	1	3	2	1	1	0.2902	3	3	4	3	3	0.8814	3	3	2	2	3	0.709	1	3	1	1	2	0.2848
C005	6	F	2	2	1	3	3	0.5168	3	4	4	2	2	0.7674	4	3	4	3	3	0.912	3	3	4	4	4	0.9308
C006	2	F													4	3	4	2	3	0.8441
D001	6	F	1	1	2	2	1	0.1472	3	4	3	3	3	0.8879	3	4	2	3	3	0.8155	2	2	2	2	2	0.4415
D002	6	M	1	2	2	3	3	0.492	3	4	4	4	4	0.9694	3	3	2	2	3	0.709	2	3	2	2	2	0.5341
D003	6	M	2	2	3	2	2	0.5139	3	4	3	4	4	0.9373	2	4	2	2	3	0.6574	3	3	2	2	2	0.6243
D005	5	M	1	3	3	3	2	0.5723	2	3	2	2	2	0.5341	3	4	3	3	4	0.915	2	3	1	2	2	0.4568
D006	6	F	2	3	2	2	1	0.4622	4	4	3	4	4	0.9679	3	4	2	2	3	0.7476	2	2	2	2	2	0.4415
D007	5	M	2	2	1	1	2	0.2943	3	4	3	4	4	0.9373	3	4	3	3	3	0.8879	3	4	2	2	3	0.7476
D008	4	F	2	2	2	1	2	0.3716	3	4	4	3	3	0.92	3	4	2	3	3	0.8155	2	2	3	2	2	0.5139
D009	5	F	1	2	2	1	2	0.2695	3	4	3	3	4	0.915	3	4	2	3	4	0.8426	2	2	2	2	2	0.4415
E001	6	M	1	1	3	1	1	0.1497	3	4	3	4	3	0.9102	2	3	2	2	4	0.6459	3	3	2	2	2	0.6243
E002	1	F	2	2	2	2	1	0.3696	3	4	3	2	3	0.82	3	4	2	3	4	0.8426	2	3	2	2	2	0.5341
E003	3	M	2	2	1	2	1	0.2923	3	3	3	3	3	0.8493	3	4	3	3	3	0.8879	2	2	2	2	2	0.4415
E005	5	M	1	4	3	4	4	0.745	4	4	4	4	4	1	3	4	3	4	4	0.9373	3	4	2	2	2	0.6629
E007	4	F	1	2	2	2	1	0.2675	4	4	3	3	4	0.9456	3	4	2	2	4	0.7747	3	3	2	3	2	0.6922
E008	3	M	1	2	3	3	2	0.4797	4	3	4	4	3	0.9343	2	4	1	2	1	0.4235	1	3	3	3	1	0.5004
E009	5	M	1	1	2	2	2	0.2191	4	4	3	3	4	0.9456	3	3	3	2	3	0.7814	3	2	2	2	2	0.5317
E010	4	M	1	2	1	1	1	0.1203	2	3	3	3	3	0.7591	3	3	3	3	3	0.8493	1	3	1	2	2	0.3547
E011	6	F	1	2	3	2	1	0.3399	3	4	4	3	3	0.92	3	4	3	3	3	0.8879	2	2	1	1	2	0.2943
E012	5	F	1	2	4	2	2	0.4439	4	4	4	3	4	0.9777	3	4	2	3	4	0.8426	1	2	2	1	2	0.2695
F001	5	F	1	2	3	1	1	0.27	3	4	3	3	4	0.915	3	4	2	2	3	0.7476	2	2	1	2	2	0.3642
F002	6	M	1	2	3	3	3	0.5644	4	4	4	4	4	1	2	4	2	2	3	0.6574	1	4	1	1	1	0.2515
F003	5	F	1	2	2	1	2	0.2695	4	4	4	4	3	0.9729	3	4	3	3	3	0.8879	1	2	2	1	2	0.2695
F004	5	F	1	1	2	1	2	0.1492	4	4	4	4	4	1	3	4	3	3	4	0.915	1	2	2	1	1	0.1976
F005	5	M	1	2	2	2	1	0.2675	3	4	3	3	3	0.8879	4	4	3	3	3	0.9185	2	3	2	2	2	0.5341
F006	2	F	1	2	3	1	2	0.3419	4	4	3	4	4	0.9679	3	4	2	3	3	0.8155	1	2	2	1	2	0.2695
F007	2	F	1	2	1	1	1	0.1203	4	4	4	4	4	1	3	4	3	3	3	0.8879	2	3	2	3	2	0.602
F008	6	F	1	1	2	1	2	0.1492	4	4	4	4	4	1	3	4	2	3	4	0.8426	1	2	1	1	1	0.1203
F009	4	M	1	1	2	2	2	0.2191	3	4	4	4	3	0.9423	3	4	3	3	3	0.8879	2	2	2	2	2	0.4415
G002	6	M	1	2	1	2	1	0.1902	2	2	2	2	2	0.4415	2	2	1	3	2	0.4321	1	1	1	1	2	0.0719
G003	6	M	1	2	2	2	2	0.3394	3	3	3	3	3	0.8493	2	3	2	3	3	0.6867	2	2	2	1	2	0.3716
G005	4	M	1	1	1	2	2	0.1418	3	4	3	3	4	0.915	3	3	2	3	4	0.804	1	1	1	1	1	0
G008	6	F	2	3	2	2	2	0.5341	4	4	3	4	4	0.9679	3	4	2	2	4	0.7747	2	2	1	1	2	0.2943
G007	4	F	2	2	2	1	2	0.3716	3	4	3	3	4	0.915	3	3	2	2	3	0.709	2	2	1	1	2	0.2943
G006	5	F	1	2	3	1	1	0.27	4	4	4	4	4	1	3	4	2	3	3	0.8155	2	2	2	1	2	0.3716
H001	2	M	1	2	2	1	2	0.2695	3	4	3	3	4	0.915	2	4	2	2	3	0.6574	2	2	2	1	2	0.3716
H002	5	M	2	3	2	1	1	0.3923	4	4	3	3	3	0.9185	3	4	2	3	4	0.8426	2	2	2	2	2	0.4415
H004	4	F	2	3	2	1	1	0.3923	3	4	4	3	4	0.9471	3	4	2	3	4	0.8426	1	2	2	1	3	0.3542
H005	2	M	1	2	2	1	2	0.2695	3	4	3	3	3	0.8879	2	4	2	2	3	0.6574	2	3	2	1	2	0.4642
H006	3	F	1	2	1	1	2	0.1922	3	4	3	3	3	0.8879	3	3	2	3	3	0.7769	2	3	2	2	3	0.6188
H007	6	M	2	3	3	2	2	0.6065	4	4	3	3	4	0.9456	3	4	3	3	4	0.915	2	2	2	2	2	0.4415
